# Supplementary material for: LAIR-1 agonism as a therapy for acute myeloid leukemia
Source: J Clin Invest. 2023 Nov 15;133(22):e169519. doi: 10.1172/JCI169519 (PMC10650974; doi:10.1172/JCI169519)
Supplement: Supporting data values [file jci-133-169519-s010.xlsx]

## Sheet: Fig 1A
	M0	M1	M2	M3	M4	M5	M6	M7	UD				FAB
TCGA-AB-2803-03				8067.9
TCGA-AB-2823-03				3653.47
TCGA-AB-2840-03				5892.42
TCGA-AB-2841-03				3549.64
TCGA-AB-2862-03				4966.74
TCGA-AB-2872-03				10903.8
TCGA-AB-2897-03				7381.06
TCGA-AB-2980-03				3310.73
TCGA-AB-2982-03				4314.33
TCGA-AB-2991-03				5579.66
TCGA-AB-2994-03				6297.27
TCGA-AB-2998-03				5503.47
TCGA-AB-2999-03				5254.24
TCGA-AB-3001-03				5059.05
TCGA-AB-3007-03				4187.2
TCGA-AB-3012-03				6111.73
TCGA-AB-2805-03	6560.91
TCGA-AB-2814-03	720.556
TCGA-AB-2820-03	4444.8
TCGA-AB-2822-03	1944.74
TCGA-AB-2849-03	2843.25
TCGA-AB-2885-03	1708.19
TCGA-AB-2890-03	5451.79
TCGA-AB-2904-03	1686.89
TCGA-AB-2913-03	6354.56
TCGA-AB-2917-03	3338.57
TCGA-AB-2929-03	2773.4
TCGA-AB-2936-03	7293.66
TCGA-AB-2949-03	4000.66
TCGA-AB-2959-03	8124.02
TCGA-AB-2983-03	8491.24
TCGA-AB-2806-03		8452.58
TCGA-AB-2807-03		5336.64
TCGA-AB-2821-03		2767.4
TCGA-AB-2853-03		4205.92
TCGA-AB-2855-03		12044
TCGA-AB-2863-03		5351.39
TCGA-AB-2865-03		1455.51
TCGA-AB-2866-03		8616.51
TCGA-AB-2870-03		4194.62
TCGA-AB-2871-03		2194.89
TCGA-AB-2877-03		7000.94
TCGA-AB-2879-03		8989.62
TCGA-AB-2880-03		3770.29
TCGA-AB-2881-03		4956.43
TCGA-AB-2884-03		7027.39
TCGA-AB-2887-03		5574.12
TCGA-AB-2895-03		5375.77
TCGA-AB-2898-03		3350.71
TCGA-AB-2900-03		6018.15
TCGA-AB-2901-03		3292.94
TCGA-AB-2903-03		3800.19
TCGA-AB-2919-03		5014.54
TCGA-AB-2927-03		10507.2
TCGA-AB-2928-03		3021.97
TCGA-AB-2934-03		7579.02
TCGA-AB-2937-03		6947.14
TCGA-AB-2939-03		6970.45
TCGA-AB-2943-03		2375.67
TCGA-AB-2952-03		2822.96
TCGA-AB-2963-03		5549.44
TCGA-AB-2964-03		2263
TCGA-AB-2976-03		6523.29
TCGA-AB-2984-03		3451.95
TCGA-AB-2988-03		5938.11
TCGA-AB-2990-03		8584.05
TCGA-AB-2992-03		5252.39
TCGA-AB-2993-03		6451.35
TCGA-AB-3006-03		4427.89
TCGA-AB-3008-03		3274.64
TCGA-AB-2806-04		4645.02
TCGA-AB-2808-03			3139.83
TCGA-AB-2810-03			6871.67
TCGA-AB-2812-03			5092.18
TCGA-AB-2817-03			6992.09
TCGA-AB-2818-03			8442.62
TCGA-AB-2819-03			5085.06
TCGA-AB-2838-03			3542.17
TCGA-AB-2839-03			2274.46
TCGA-AB-2844-03			4652.89
TCGA-AB-2845-03			5094.74
TCGA-AB-2858-03			8797.32
TCGA-AB-2859-03			4666.42
TCGA-AB-2867-03			1940.27
TCGA-AB-2869-03			7448.91
TCGA-AB-2874-03			6304.02
TCGA-AB-2875-03			7829.66
TCGA-AB-2882-03			1673.65
TCGA-AB-2886-03			6213.84
TCGA-AB-2908-03			4185.36
TCGA-AB-2914-03			2982.01
TCGA-AB-2915-03			4236.67
TCGA-AB-2920-03			3450.11
TCGA-AB-2930-03			6247.71
TCGA-AB-2931-03			8263.7
TCGA-AB-2940-03			2950.66
TCGA-AB-2946-03			3052.98
TCGA-AB-2950-03			8640.19
TCGA-AB-2955-03			2507.31
TCGA-AB-2966-03			2431.71
TCGA-AB-2972-03			1964.86
TCGA-AB-2977-03			5622.96
TCGA-AB-2978-03			3909.59
TCGA-AB-2986-03			4095.83
TCGA-AB-2995-03			3441.29
TCGA-AB-2996-03			5428.01
TCGA-AB-3000-03			6306.31
TCGA-AB-3002-03			3953.51
TCGA-AB-2811-03					6072.23
TCGA-AB-2813-03					4485.07
TCGA-AB-2816-03					5094.23
TCGA-AB-2826-03					7758.02
TCGA-AB-2828-03					3907.01
TCGA-AB-2830-03					6174.25
TCGA-AB-2834-03					4998.59
TCGA-AB-2836-03					6726.49
TCGA-AB-2842-03					7708.52
TCGA-AB-2846-03					5535.31
TCGA-AB-2848-03					8373.95
TCGA-AB-2854-03					4466.72
TCGA-AB-2888-03					3557.41
TCGA-AB-2889-03					4610.17
TCGA-AB-2899-03					8207.6
TCGA-AB-2911-03					4861.87
TCGA-AB-2912-03					4450.21
TCGA-AB-2916-03					3918.7
TCGA-AB-2921-03					8975.57
TCGA-AB-2924-03					9941.52
TCGA-AB-2933-03					5030.76
TCGA-AB-2935-03					4071.28
TCGA-AB-2942-03					4132.61
TCGA-AB-2948-03					6032.24
TCGA-AB-2954-03					3864.21
TCGA-AB-2965-03					7806.56
TCGA-AB-2967-03					6267.98
TCGA-AB-2970-03					5613.6
TCGA-AB-2971-03					8057.9
TCGA-AB-2973-03					8090.5
TCGA-AB-3009-03					5882.46
TCGA-AB-2824-03						5709.15
TCGA-AB-2825-03						7771.75
TCGA-AB-2832-03						8245.81
TCGA-AB-2835-03						9826.31
TCGA-AB-2837-03						8507.91
TCGA-AB-2851-03						7211.91
TCGA-AB-2861-03						5756.55
TCGA-AB-2873-03						6362.2
TCGA-AB-2896-03						4766.19
TCGA-AB-2910-03						5894.43
TCGA-AB-2925-03						15271.1
TCGA-AB-2932-03						10756.7
TCGA-AB-2956-03						9253.83
TCGA-AB-2969-03						10950.4
TCGA-AB-2985-03						5153.27
TCGA-AB-2987-03						5163.21
TCGA-AB-3005-03						6798.05
TCGA-AB-2857-03							2439.75
TCGA-AB-2860-03								3503.62
TCGA-AB-2868-03								5281.01
TCGA-AB-2938-03								634.512
TCGA-AB-2909-03									5642.14
TCGA-AB-2941-03									900.125

## Sheet: Fig 1B
NPM1	DNMT3A	11q23amp	FLT3	TP53
6072.23	6072.23	7579.02	7579.02	634.512
5092.18	5094.23	6174.25	6174.25	4185.36
5094.23	8442.62	6560.91	5613.6	4485.07
8442.62	5709.15	8616.51	6072.23	4444.8
5709.15	7771.75	6032.24	5094.23	3542.17
7771.75	2274.46	2263	8442.62	2439.75
7758.02	4205.92	5613.6	7771.75	3503.62
9826.31	4666.42	5622.96	4205.92	5281.01
6726.49	7448.91	8491.24	7448.91	1708.19
8507.91	7027.39		15271.1	1686.89
2274.46	4766.19		8263.7	4071.28
8373.95	5014.54		7806.56	2375.67
4205.92	15271.1		10950.4	2822.96
4666.42	8263.7		5938.11	900.125
7448.91	7806.56		6451.35
2194.89	6267.98		5375.77
7000.94	10950.4		7211.91
8989.62	5163.21		3021.97
7027.39	5938.11		5092.18
4766.19	6451.35		6726.49
6018.15	5375.77		2194.89
3800.19	5756.55		7000.94
5014.54	7211.91		8989.62
9941.52	1940.27		6018.15
15271.1	6362.2		9941.52
8263.7	7579.02		5549.44
10756.7	634.512		6523.29
5549.44	2507.31		4095.83
7806.56	2431.71		6354.56
6267.98	1944.74		4236.67
10950.4	6174.25		5892.42
1964.86	3350.71		3310.73
8090.5	4450.21		6297.27
6523.29	3918.7		5503.47
3451.95	4185.36		4187.2
4095.83	4000.66		3770.29
5163.21	5351.39		5642.14
5938.11	5574.12		8975.57
8584.05	3021.97		6247.71
5252.39			4427.89
6451.35			7829.66
4645.02			5894.43
6354.56			720.556
6871.67			4194.62
5375.77			4132.61
4236.67			4998.59
5756.55			4652.89

## Sheet: Fig 1D
	AML01	AML02	AML03	AML04	AML05	AML06	AML07	AML08	AML09	AML10	AML11	AML12	AML13	AML14	AML15	AML16	AML17	AML18	AML19	AML20	AML21	AML22	AML23	AML24	AML25
CD34+CD38-	14816	8754	19858	2905	5145	3563	6766	7174	7219	8121	4476	6907	6108	3492	11841	5955	3267	9347	15905	7852	3075	4004	5282	8937	7763
LMPP-like	13054	8697	17312	2828	5234	4693	6477	6242	8039	8438	4320	7138	6380	3733		7522	4481		11558	7200	2733	4265	4424	9359	10585
MPP-like	8577	1780	3758	1472	3856	3191	6083	6045	2876	6953	1765	4950	783	3249	10790	5888	3091	8983	12398	6989	4295	3648	4785	7877	4907
GMP-like	13727	10193	18550	8047	14660	9391	8768	13035	20193	14665	14789	11421	14204	11455	36695	10243	6821	31658	19863	10099	12203	5956	18922	22618	12511
CD34+CD38+	13200	9698	17339	3912	6057	6104	9322	3244	11820	10161	13610	8014	9536	4452	18902	8000	2712	4202	32659	9763	16526	4564	7814	16350	6050

## Sheet: Fig 1F
	HD01	HD02	HD03	HD04	HD05	HD06	HD07
CD34+CD38-	6291	7148	9005	6036	8586	8199	6315
HSC	7093	7455	8910	6374	8089	8964	7403
MPP	6076	6532	7707	5138	7252	7223	5614
CLP	15135	13110	14156	13855	15710	15177	14005
CMP	11001	13214	12776	9707	10406	12989	13503
MEP	2489	4202	2318	1895	3826	2613	2284
GMP	15807	13773	15981	15321	16697	16908	14181
CD34+CD38+	2920	6205	3321	2828	9572	3554	3276

## Sheet: Fig 1G
AML	HD	AML	HD	AML	HD	AML	HD
13200	2920	14816	6291	13727	15807	8577	6076
9698	6205	8754	7148	10193	13773	1780	6532
17339	3321	19858	9005	18550	15981	3758	7707
3912	2828	2905	6036	8047	15321	1472	5138
6057	9572	5145	8586	14660	16697	3856	7252
6104	3554	3563	8199	9391	16908	3191	7223
9322	3276	6766	6315	8768	14181	6083	5614
3244		7174		13035		6045
11820		7219		20193		2876
10161		8121		14665		6953
13610		4476		14789		1765
8014		6907		11421		4950
9536		6108		14204		783
4452		3492		11455		3249
18902		11841		36695		10790
8000		5955		10243		5888
2712		3267		6821		3091
4202		9347		31658		8983
32659		15905		19863		12398
9763		7852		10099		6989
16526		3075		12203		4295
4564		4004		5956		3648
7814		5282		18922		4785
16350		8937		22618		7877
6050		7763		12511		4907

## Sheet: Fig 2B left
0			2.5			5			10
57	85	60	46	43	41	48	48	44	33	49	44

## Sheet: Fig 2B middle
0			1.25			2.5			5
260	273	255	212	239	254	156	144	156	143	157	128

## Sheet: Fig 2B right
0			1.25			2.5			5
285	294	274	256	303	277	262	254	249	240	254	238

## Sheet: Fig 3B normal karyotype
	control					NC525
6	0.83	2.04	1.75	3.59		0.17	0.14	0.85	0	0.12
8	1.92	5.77	2.76	9.49		0.3	0.14	0.39	0.1	0.11
10	15.6	20	18.7	30.4		2.58	2.06	0.57	0.3	0.35

## Sheet: Fig 3B monocytic
	Control						NC525
6	0.49	0.058		1.04	0.17		0.04	0.3	0	0	0.19
8	55.9	31.9		44.3	11.9		0.03	2.27	0	0.028	1.1
10	38.7						0.93	18.5	0.14	0	0.05

[truncated: 60 more sheets: Fib 3B AMML, Fig 3B Flt3 ITD, Fig 3B uncharacterized, Fig 3C AMML, Fig 3C normal karyotype, Fig 4A, Fig 4B, Fig 4C, Fig 4D left, Fig 4D right, Fig 4E left, Fig 4E right, Fig 4F left, Fig 4G, Fig 4H, Fig 4K, Fig 4L, Fig 4M, Fig 5B left, Fig 5B right …]
